# Supplementary material for: Dynamic Transcriptomic and Cellular Remodeling Underlie Cuprizone-Induced Demyelination and Endogenous Repair in the CNS
Source: Antioxidants (Basel). 2025 Jun 6;14(6):692. doi: 10.3390/antiox14060692 (PMC12189453; doi:10.3390/antiox14060692)
Supplement: Supplementary file 1 [file antioxidants-14-00692-s001.zip]

Archive with 2 entries (2 files):
- Supplemental Materials.pdf
- Supplementary Table S1.pdf
